# Supplementary material for: 3D-Printing of Capsule Devices as Compartmentalization Tools for Supported Reagents in the Search of Antiproliferative Isatins
Source: Pharmaceuticals (Basel). 2023 Feb 16;16(2):310. doi: 10.3390/ph16020310 (PMC9965165; doi:10.3390/ph16020310)
Supplement: Supplementary file 1 [file pharmaceuticals-16-00310-s001.zip]

Archive with 1 entries (1 files):
- pharmaceuticals-2168054-supplementary.pdf
